# Supplementary material for: A mechanistic modeling approach to assessing the sensitivity of outcomes of water, sanitation, and hygiene interventions to local contexts and intervention factors
Source: Infect Dis Model. 2025 Feb 3;10(2):649–59. doi: 10.1016/j.idm.2025.02.002 (PMC11870245; doi:10.1016/j.idm.2025.02.002)
Supplement: Multimedia component 2 [file mmc2.zip]

Archive with 1 entries (1 files):
- Supplementary code.R
